# Supplementary material for: Regulatory Mechanisms of Tannins on the Decomposition Rate of Mixed Leaf Litter in Submerged Environments
Source: Plants (Basel). 2025 Oct 3;14(19):3064. doi: 10.3390/plants14193064 (PMC12526217; doi:10.3390/plants14193064)
Supplement: Supplementary file 1 [file plants-14-03064-s001.zip]

Archive with 1 entries (1 files):
- plants-3859456-supplementary.pdf
